# Supplementary material for: Orai inhibition modulates pulmonary ILC2 metabolism and alleviates airway hyperreactivity in murine and humanized models
Source: Nat Commun. 2023 Sep 26;14:5989. doi: 10.1038/s41467-023-41065-4 (PMC10522697; doi:10.1038/s41467-023-41065-4)
Supplement: Supplementary file 4 — Source Data [file 41467_2023_41065_MOESM4_ESM.xlsx]

## Sheet: Fig. 1A
		Orai1	Orai2	Orai3
		45.07	57	16.66
		42	55	15.01
		43	55	14.7
		43	51	13.6

## Sheet: Fig. 1C
	PBS MFI	IL-33 MFI
	241	505
	222	439
	225	606
	242	506
	p=.0002

## Sheet: 1D
	PBS	IL-33
	1732	2018
	1710	1846
	1690	1869
	p=.0223

## Sheet: 2C
	IL-33+VEH	IL-33+5D
	40	23.5
	37.6	27.7
	45.9	26.5
	p=.0052

## Sheet: 2D
	PBS	IL-33+veh	IL-33+5D
IL-5	53.9247	1332.53	132.405	p=.0051
	50.6757	1150.99	195.95
		989.22	525.398
IL-13	9.37116	1850.01	70.7113	p=.01
	7.317	1269.12	284.243
		1489.25	721.163

## Sheet: 2E
		IL-33+veh	IL-33+5D
	IL-5	27.5	8.5	p=.0039
		37.1	15.4
		33	8.4
	IL-13	32	11.5	p=.0012
		39.4	16.5
		36.6	15.3

## Sheet: 2F
	IL-5									IL-13
		VEHICLE			TAMO						VEHICLE			TAMO
	Control	132564	126713	138546	109912	132468		p=.2708		Control	16337	18648		22165	20468	16548	p=.4054
	SKo	240969	263716	226946	67253	32676.5	55168	p=.0002		SKo	28940.5	29168	28168	13789	8300	11305	p=.0004
	DKO	203550	209435	226823	3011	3362	2684	p=.0001		DKO	23065	25942	23945	794	808	900	p=.0001

## Sheet: 2G
	%IL-5								%IL-13
		Control			Tamoxifen					Control			Tamoxifen
	Control	45.9	47.2	45.8	41.3	28.8	30.2	p=.0319	Control	57.8	58	58.8	43.2	47.2	40.1	p=.0021
	SKO	36.6	38.2	36.5	26.9	31.1	28.9	p=.0036	SKO	45	43.2	44.9	7.54	7.53	8	p=.0001
	DKO	40.1	42.1	41.5	18.3	19.8	20	p=.0001	DKO	51	56.2	52	4.88	3.34	4.99	p=.0001

## Sheet: 4A
		IL-33+VEH	IL-33+5D
		32879	19807
		43588	21563
		31414	19484
		p=.0158

## Sheet: 4C
		IL-33+VEH	IL-33+5D
		15.58	10.8
		16.39	10.68
		14.22	7.19
		p=.0122

[truncated: 38 more sheets: 4D, 4E, 4F, 4G, 4I, 5C, 5D, 5E, 5F, 5G, 5H, 5I, 5J, 5K, 6B, 6C, 6D, 6E, 6G, 6H …]
